# Supplementary material for: CsLAZY1 mediates shoot gravitropism and branch angle in tea plants (Camellia sinensis)
Source: BMC Plant Biol. 2021 May 28;21:243. doi: 10.1186/s12870-021-03044-z (PMC8164267; doi:10.1186/s12870-021-03044-z)
Supplement: Supplementary file 1 — Additional file 1. The relevant primers [file 12870_2021_3044_MOESM1_ESM.xls]

## Sheet: Sheet1
The relevant primers
Cloning for CsLAZY1	LAZY1-F	CGAAGTGGTCTAAATCAAGC
	LAZY1-R	AACAGACGGATAGACCTCAA
Subcellular localization	LAZY1-Pdnor F	GGGGACAAGTTTGTACAAAAAAGCAGGCTTCATGAAGTTACTTGGTTGGATG
	LAZY1-Pdnor R	GGGGACCACTTTGTACAAGAAAGCTGGGTCCCTAGAGCTCCAACACCAAG
qRT-PCR	qLAZY1-F	TCTTGTACTTGTCTTTCAGG
	qLAZY1-R	TGCCTATGGTAAGGAAGC
	GAPDH-F	TTGGCATCGTTGAGGGTCT
	GAPDH-R	CAGTGGGAACACGGAAAGC
Overexpression	LAZY1-PBI-F	AGAACACGGGGGACTCTAGAATGAAGTTACTTGGTTGGAT
	LAZY1-PBI-R	GACTGACCACCCGGGGATCCCTAGAGCTCCAACACCAAGTA
qRT-PCR validation of A. thaliana	AtACTIN-F	ACCTTGCTGGACGTGACCTTACTGAT
	AtACTIN-R	GTTGTCTCGTGGATTCCAGCAGCTT
PCR validation of A. thaliana	LAZY1-PCR-F	TGAAGTTACTTGGTTGGATGC
	LAZY1-PCR-R	GCTCGGAAATCGCAACTGAA
