# Supplementary material for: CsLAZY1 mediates shoot gravitropism and branch angle in tea plants (Camellia sinensis)
Source: BMC Plant Biol. 2021 May 28;21:243. doi: 10.1186/s12870-021-03044-z (PMC8164267; doi:10.1186/s12870-021-03044-z)
Supplement: Supplementary file 2 — Additional file 2. Gene sequences of CsLAZY1 [file 12870_2021_3044_MOESM2_ESM.xls]

## Sheet: Sheet1
Gene sequences of CsLAZY1
>CsLAZY1 (nucleotide sequence)
CGAAGTGGTCTAAATCAAGCACTCTGAAGAAAGATCAAAAAAATGAAGTTACTTGGTTGGATGCATCGCAAGTTCCGGGCCAATGAACCACTGAAGGATTTTAGCATAGGGAATTCTTGTACTTGTCTTTCAGGGCAGCCATCACTGGATGACCAACAGTACTACCCAAAGTCAAATTTTGGCACTAAATCCTTAGGCAAAGCACAGAGAGACAACCATCTGCGAAAATCATTTGCCAGCCTAGAAGCAGCAAGAGTAGAAGAAGACGACTTTGAAGAAGAATCTTCAGTTGCGATTTCCGAGCTCTTCCATGGCTTCCTTACCATAGGCACTCTTGGTTCAGACCCAATCATCACAGACCCATCAACGCCAACATTTGCCATATCAGTTGAGAACATA…
>CsLAZY1 (protein sequence)
MKLLGWMHRKFRANEPLKDFSIGNSCTCLSGQPSLDDQQYYPKSNFGTKSLGKAQRDNHLRKSFASLEAARVEEDDFEEESSVAISELFHGFLTIGTLGSDPIITDPSTPTFAISVENITEKETEVTENELKLINDELEKVLGAEGDGCNDSSGRNSHVSTGRNSYVSTGRSSHGSTITLSGKPLEGTETSGNGTTICPLQGYLFGSAIELPETTTVVKKEHRTSLGELFQRTKIAEENYVAKSERGEKRTEKETDKSAIHLMKKMLKKRMVHGSSRSSTTSTGGNVDSASSETKLHKILHMFHRKVHPESSTAARKSHKPRKNDIKNNITYEGGYNNGDGMLPDEDIMIFPQRALSRESIRRFKSHSNPPQVTLSGSDSNGNREFWIKTDADYLVLEL
